# Supplementary material for: COI1-dependent jasmonate signalling affects growth, metabolite production and cell wall protein composition in arabidopsis
Source: Ann Bot. 2018 Jun 19;122(7):1117–29. doi: 10.1093/aob/mcy109 (PMC6324744; doi:10.1093/aob/mcy109)
Supplement: Supplementary Data Tables III-IV [file mcy109_suppl_supplementary_tables_iii-iv.xlsx]

## Sheet: Supp Table III peptides
Title: The jasmonate receptor COI1 affects growth, metabolites production and cell wall protein composition in Arabidopsis
Moritz Bömer#,1,4, Jose’ A. O’Brien#,2, Imma Perez-Salamo#,1, Jovaras Krasauskas1, Paul Finch1, Andrea Briones1,6, Arsalan Daudi1,5, Puneet Souda2, Tjir-Li Tsui1, Julian P. Whitelegge3, G. Paul Bolwell1, Alessandra Devoto1,*
Supplemental Table III. List of peptides identified by in-gel trypsin digestion of CaCl2-extracted cell wall proteins of Arabidopsis Ler and Ler COV
Band Nº	Accession Nº	AGI	Description	Species	Score	Pep Nº	Cover %	Mr(obs)	Mr(expt)	Mr(calc)	Delta	M	Score	Expect	Peptide
1	NP_188436	At3g18080	Beta-glucosidase	A. thaliana	1361	72	55	391.726	781.436	781.433	0.0030	0	30	0.069	R.DGVPIGPK.A
								411.244	820.473	820.469	0.0034	0	34	0.064	R.DLVLYAK.Y
								417.723	833.431	833.428	0.0031	0	18	3.1	R.IFPEGSGK.V
								419.271	836.526	836.523	0.0032	0	44	0.0024	K.LGKPIGPR.A
								420.74	839.465	839.461	0.0035	0	23	0.25	K.LHTGGLSR.Q
								421.713	841.411	841.408	0.0032	0	32	0.072	K.GVAYYNR.L
								425.23	848.446	848.443	0.0035	0	45	0.0055	K.TMQNIVK.E + Oxidation (M)
								429.727	857.44	857.436	0.0043	0	44	0.0066	K.ADNLAAQR.A
								433.736	865.458	865.455	0.0033	0	19	0.32	K.DYLTNLK.K
								440.744	879.473	879.47	0.0033	1	19	0.84	K.FTEKEVK.M
								441.729	881.443	881.439	0.0031	0	37	0.029	R.FSISWSR.I
								449.219	896.424	896.421	0.0030	0	35	0.023	K.MSAQWFK.Q
								449.726	897.438	897.434	0.0032	0	34	0.019	K.LNFDAYR.F
								457.217	912.42	912.416	0.0033	0	49	0.0016	K.MSAQWFK.Q + Oxidation (M)
								462.242	922.47	922.466	0.0038	1	34	0.057	K.KSAEWFR.K
								482.25	962.485	962.519	-0.0333	1	17	0.68	K.IFLKDGDR.I
								497.784	993.553	993.549	0.0032	1	25	0.19	K.DYLTNLKK.A
								505.275	1008.53	1008.53	0.0035	0	44	0.0058	R.LIDYMVQK.G
								510.761	1019.51	1019.5	0.0032	0	47	0.0028	R.GAEIVNDFR.D
								513.272	1024.53	1024.53	0.0029	0	41	0.011	R.LIDYMVQK.G + Oxidation (M)
								513.773	1025.53	1025.53	0.0028	1	45	0.0039	K.KLNFDAYR.F
								516.23	1030.45	1030.44	0.0027	0	24	0.11	R.DYADICFK.N
								537.291	1072.57	1072.56	0.0042	1	58	8e-05	R.SKADNLAAQR.A
								358.53	1072.57	1072.56	0.0054	1	27	0.087	R.SKADNLAAQR.A
								361.542	1081.6	1081.6	0.0052	1	15	0.47	K.NKLHTGGLSR.Q
								544.297	1086.58	1086.58	0.0041	0	45	0.0038	R.FGLVYVDFK.D
								552.294	1102.57	1102.57	0.0031	0	48	0.00025	R.FGIVYVDYK.T
								560.297	1118.58	1118.58	0.0030	0	44	0.00097	R.GPSIWDAFVK.I
								566.823	1131.63	1131.63	0.0030	0	40	0.01	R.LPIFTAQQSK.M
								570.785	1139.56	1139.55	0.0020	1	41	0.0011	R.YKEDVDLMK.K
								380.86	1139.56	1139.55	0.0037	1	30	0.12	R.YKEDVDLMK.K
								386.192	1155.55	1155.55	0.0045	1	30	0.13	R.YKEDVDLMK.K + Oxidation (M)
								589.799	1177.58	1177.58	0.0025	0	38	0.013	K.YPVDMVNNVK.G
								597.773	1193.53	1193.53	0.0031	0	36	0.0025	K.NWMTFNEPR.V
								597.796	1193.58	1193.58	0.0024	0	58	0.0002	K.YPVDMVNNVK.G + Oxidation (M)
								605.771	1209.53	1209.52	0.0038	0	32	0.018	K.NWMTFNEPR.V + Oxidation (M)
								622.291	1242.57	1242.56	0.0042	1	27	0.092	K.DGDRIDYYAR.H
								415.196	1242.57	1242.56	0.0045	1	30	0.01	K.DGDRIDYYAR.H
								633.806	1265.6	1265.59	0.0048	0	25	0.021	R.GPSIWDTFSEK.Y
								638.853	1275.69	1275.69	0.0048	0	61	4.3e-05	K.AASDWLLIYPK.G
								660.847	1319.68	1319.68	0.0037	1	45	0.0016	K.YYKDYLTNLK.K
								440.901	1319.68	1319.68	0.0057	1	36	0.02	K.YYKDYLTNLK.K
								673.384	1344.75	1344.75	0.0027	1	58	5.9e-05	K.GRLPIFTAQQSK.M
								449.26	1344.76	1344.75	0.0056	1	22	0.015	K.GRLPIFTAQQSK.M
								711.354	1420.69	1420.69	0.0019	1	51	4.4e-05	R.VKNWMTFNEPR.V
								474.573	1420.7	1420.69	0.0044	1	21	0.053	R.VKNWMTFNEPR.V
								714.794	1427.57	1427.57	0.0033	0	55	6.1e-05	K.DFADYAEFCYK.T
								810.432	1618.85	1618.85	0.0029	0	86	9.7e-08	R.VVAALGYDNGIFAPGR.C
								855.948	1709.88	1709.88	0.0048	0	75	3.2e-06	R.HLEMVQDAISVGANVK.G
								570.968	1709.88	1709.88	0.0048	0	46	0.0023	R.HLEMVQDAISVGANVK.G
								595.29	1782.85	1782.85	0.0023	1	16	0.21	R.GPSIWDTFSEKYPEK.I
								892.433	1782.85	1782.85	0.0050	1	38	0.00062	R.GPSIWDTFSEKYPEK.I
								911.007	1820	1819.99	0.0120	0	62	5.1e-05	R.VGILLDFVWYEPLTR.S
								622.298	1863.87	1863.87	0.0068	0	24	0.069	R.AYSSWLYNVPWGMYK.A
								932.944	1863.87	1863.87	0.0076	0	78	4.9e-07	R.AYSSWLYNVPWGMYK.A
								940.942	1879.87	1879.86	0.0081	0	80	4.1e-07	R.AYSSWLYNVPWGMYK.A + Oxidation (M)
								628.296	1881.87	1881.86	0.0045	1	42	0.00045	R.QVVKDFADYAEFCYK.T
								974.956	1947.9	1947.89	0.0078	0	73	4.4e-07	K.GSYDFIGINYYSSTYAK.D
								992.47	1982.92	1982.92	0.0086	0	78	8.1e-08	R.AMAFTFDYFMEPLVTGK.Y + Oxidation (M)
								992.47	1982.92	1982.92	0.0088	0	52	1.7e-05	R.AMAFTFDYFMEPLVTGK.Y + Oxidation (M)
								1000.47	1998.92	1998.91	0.0067	0	84	4.9e-08	R.AMAFTFDYFMEPLVTGK.Y + 2 Oxidation (M)
								555.285	2217.11	2217.1	0.0073	0	30	0.075	R.DFHIGWFIHPLVYGEYPK.T
								740.045	2217.11	2217.1	0.0084	0	39	0.00092	R.DFHIGWFIHPLVYGEYPK.T
								769.068	2304.18	2304.18	0.0038	0	47	7.7e-05	K.GITPYANLYHYDLPLALENK.Y
								1153.1	2304.19	2304.18	0.0085	0	74	7.2e-07	K.GITPYANLYHYDLPLALENK.Y
								1179.05	2356.08	2356.07	0.0034	0	111	5e-10	K.GFVFGTATSAYQVEGETHQDGR.G
								786.367	2356.08	2356.07	0.0074	0	66	1.1e-06	K.GFVFGTATSAYQVEGETHQDGR.G
								612.07	2444.25	2444.24	0.0075	1	52	0.00018	R.ARDFHIGWFIHPLVYGEYPK.T
								924.134	2769.38	2769.37	0.0080	0	39	0.0031	K.HWMTLNEPLTVVQQGYVAGVMAPGR.C + Oxidation (M)
								992.152	2973.43	2973.42	0.0117	0	47	0.00032	K.GSIDFVGINQYTTYYMSEPHPTTKPK.D
								744.366	2973.43	2973.42	0.0122	0	56	8.6e-06	K.GSIDFVGINQYTTYYMSEPHPTTKPK.D
								997.482	2989.43	2989.42	0.0089	0	50	0.0001	K.GSIDFVGINQYTTYYMSEPHPTTKPK.D + Oxidation (M)
1	NP_974580	At4g20830	Reticuline oxidase-like protein	A. thaliana	4877	85	57	386.721	771.427	771.424	0.0035	0	35	0.049	K.IVDVNGR
								389.2	776.385	776.491	-0.1056	0	5	8.3	K.LVPVPPR.V
								397.215	792.416	792.413	0.0029	0	32	0.029	K.GYLNQAK.V
								397.228	792.441	792.438	0.0031	0	37	0.037	K.GIESLFK.K
								401.217	800.419	800.418	0.0012	0	11	1.2	K.WQSVGPK.T
								405.195	808.375	808.371	0.0037	0	42	0.003	K.EGEVYGR.K
								409.745	817.475	817.473	0.0021	1	33	0.09	K.KMIELGK.I
								417.743	833.471	833.468	0.0032	1	30	0.19	K.KMIELGK.I + Oxidation (M)
								424.768	847.521	847.517	0.0039	0	45	0.0063	K.TLNFLLK.I
								454.742	907.469	907.465	0.0038	0	5	1.1	R.DGIESLFK.K
								457.232	912.449	912.445	0.0033	0	11	1.3	R.NAYLNYR.D
								460.224	918.434	918.429	0.0043	0	25	0.14	K.ENSAEIEK.G
								461.275	920.536	920.533	0.0032	1	36	0.044	K.KGIESLFK.K
								466.759	931.504	931.501	0.0024	0	33	0.086	K.EFPELGLK.K
								468.716	935.417	935.414	0.0033	0	41	0.011	R.SSYFNYR.D
								479.283	956.551	956.548	0.0029	0	39	0.018	R.LMLQPVTR.N
								479.283	956.552	956.548	0.0039	0	38	0.021	R.MLIQPVTR.K
								484.74	967.465	967.461	0.0038	0	42	0.0083	R.NLDTSSFGK.R
								487.28	972.546	972.543	0.0030	0	43	0.0081	R.MLIQPVTR.K + Oxidation (M)
								487.28	972.546	972.543	0.0030	0	32	0.091	R.LMLQPVTR.N + Oxidation (M)
								493.271	984.526	984.524	0.0024	0	39	0.004	R.LNATQVDPK.V
								497.247	992.479	992.475	0.0039	0	52	0.0003	K.TDPNLFMR.M
								505.244	1008.47	1008.47	0.0040	0	40	0.0015	K.TDPNLFMR.M + Oxidation (M)
								506.279	1010.54	1010.54	0.0028	0	21	0.21	R.VNPTQIDPK.V
								515.284	1028.55	1028.55	0.0034	0	45	0.0047	R.NEQSIPTLK.S
								516.815	1031.62	1031.61	0.0031	0	92	9.4e-08	R.ASVVALFLGR.A
								519.276	1036.54	1036.53	0.0035	0	34	0.026	K.IQYSVNWK.E
								522.802	1043.59	1043.59	0.0030	0	83	7.5e-07	R.ADEVVALLSK.E
								523.823	1045.63	1045.63	0.0034	0	74	6e-06	R.ATVVALFLGR.A
								524.232	1046.45	1046.45	0.0039	0	41	0.013	K.YFGENFDR.L
								530.807	1059.6	1059.6	0.0036	1	11	2.3	K.EFPELGLKK.E
								354.208	1059.6	1059.6	0.0055	1	16	0.41	K.EFPELGLKK.E
								532.787	1063.56	1063.56	0.0047	0	53	0.00078	K.SDYVATAIPK.K
								553.768	1105.52	1105.62	-0.1029	1	13	1.2	K.SLNFQLKTR.S
								562.281	1122.55	1122.55	0.0020	0	67	4.8e-06	K.TAVDPGNFFR.N
								562.79	1123.57	1123.56	0.0037	1	41	0.011	R.NLDTSSFGKR.K
								375.53	1123.57	1123.56	0.0048	1	20	0.17	R.NLDTSSFGKR.K
								582.825	1163.64	1163.63	0.0022	0	58	3.8e-05	K.iGLVFNPYGGK.M
								588.279	1174.54	1174.54	0.0023	1	37	0.0027	R.KYFGENFDR.L
								392.522	1174.54	1174.54	0.0041	1	25	0.17	R.KYFGENFDR.L
								596.833	1191.65	1191.65	0.0015	1	57	0.00012	R.KSDYVATAIPK.K
								398.226	1191.65	1191.65	0.0048	1	23	0.042	R.KSDYVATAIPK.K
								656.905	1311.8	1311.79	0.0042	0	58	0.00017	K.LVPVPSVVTVFR.V
								438.273	1311.8	1311.79	0.0054	0	34	0.0067	K.LVPVPSVVTVFR.V
								671.831	1341.65	1341.65	0.0028	0	69	2.8e-06	K.FGLSVDYVEDAK.I
								681.822	1361.63	1361.62	0.0045	0	67	1.9e-05	R.SESHVSAAVTCSK.T
								454.884	1361.63	1361.62	0.0062	0	40	0.0017	R.SESHVSAAVTCSK.T
								682.871	1363.73	1363.72	0.0036	1	32	0.0083	K.IKTAVDPGNFFR.N
								455.584	1363.73	1363.72	0.0044	1	54	9.1e-05	K.IKTAVDPGNFFR.N
								689.86	1377.7	1377.7	0.0046	0	78	7.8e-07	K.VLYSFMTGFVSK.N
								462.202	1383.58	1383.58	0.0046	0	32	0.0089	K.YMDSGAVDMVHK.W + 2 Oxidation (M)
								697.856	1393.7	1393.7	0.0033	0	68	5e-06	K.VLYSFMTGFVSK.N + Oxidation (M)
								735.879	1469.74	1469.74	0.0028	1	89	1.4e-07	R.KFGLSVDYVEDAK.I
								490.923	1469.75	1469.74	0.0058	1	36	0.0094	R.KFGLSVDYVEDAK.I
								513.994	1538.96	1538.95	0.0065	1	53	6.2e-05	K.VKLVPVPSVVTVFR.V
								522.947	1565.82	1565.81	0.0040	0	45	0.0022	K.MAEVAVNAKPFPHR.N
								783.916	1565.82	1565.81	0.0046	0	54	7.8e-05	K.MAEVAVNAKPFPHR.N
								392.462	1565.82	1565.81	0.0057	0	42	0.0016	K.MAEVAVNAKPFPHR.N
								528.278	1581.81	1581.81	0.0024	0	40	0.0022	K.MAEVAVNAKPFPHR.N + Oxidation (M)
								791.914	1581.81	1581.81	0.0053	0	79	7.7e-07	K.MAEVAVNAKPFPHR.N + Oxidation (M)
								396.461	1581.81	1581.81	0.0055	0	31	0.012	K.MAEVAVNAKPFPHR.N + Oxidation (M)
								535.251	1602.73	1602.73	0.0047	0	28	0.026	R.DVDIGVNDHGANSYK.E
								802.373	1602.73	1602.73	0.0048	0	88	1e-07	R.DVDIGVNDHGANSYK.E
								847.425	1692.84	1692.83	0.0034	1	59	8e-05	K.ENSAEIEKGYLNQAK.V
								565.286	1692.84	1692.83	0.0038	1	31	0.038	K.ENSAEIEKGYLNQAK.V
								570.262	1707.76	1707.8	-0.0324	1	62	1.2e-05	R.VEKYMDSGAVDMVHK.W
								570.262	1707.76	1707.76	0.0039	0	61	1.5e-05	R.VEQYMDSGAVDMVHK.W
								854.89	1707.77	1707.8	-0.0302	1	70	3.9e-06	R.VEKYMDSGAVDMVHK.W
								854.89	1707.77	1707.76	0.0062	0	67	7.7e-06	R.VEQYMDSGAVDMVHK.W
								575.593	1723.76	1723.79	-0.0329	1	40	0.00079	R.VEkYMDSGAVDMVHK.W + Oxidation (M)
								575.593	1723.76	1723.79	-0.0323	1	41	0.0076	R.VEkYMDSGAVDMVHK.W + Oxidation (M)
								862.887	1723.76	1723.79	-0.0309	1	53	0.00016	R.VEkYMDSGAVDMVHK.W + Oxidation (M)
								862.888	1723.76	1723.79	-0.0297	1	56	5e-05	R.VEkYMDSGAVDMVHK.W + Oxidation (M)
								863.431	1724.85	1724.91	-0.0656	1	6	0.64	R.VEKTLVENALDMVHK.W
								580.925	1739.75	1739.79	-0.0324	1	51	0.00075	R.VEkYMDSGAVDMVHK.W + 2 Oxidation (M)
								870.885	1739.75	1739.79	-0.0312	1	52	0.00052	R.VEKYMDSGAVDMVHK.W + 2 Oxidation (M)
								870.885	1739.75	1739.75	0.0052	0	48	0.0014	R.VEQYMDSGAVDMVHK.W + 2 Oxidation (M)
								871.428	1740.84	1740.91	-0.0666	1	7	2.4	R.VEKTLVENALDMVHK.W + Oxidation (M)
								646.66	1936.96	1936.95	0.0058	1	33	0.0045	K.IQYSVNWKENSAEIEK.G
								599.281	2393.1	2393.09	0.0077	1	24	0.077	R.DVDIGVNDHGANSYKEGEVYGR.K
								798.707	2393.1	2393.09	0.0096	1	68	9.5e-07	R.DVDIGVNDHGANSYKEGEVYGR.K
								631.547	2522.16	2522.16	0.0031	1	5	1.1	R.VEQYMDSGAVDMVHKWQSVGPK.T + 2 Oxidation (M)
								1262.13	2522.25	2522.24	0.0073	0	113	1.4e-10	K.SPQSQITDNVFSQTNPAFSSVLR.A
								841.758	2522.25	2522.24	0.0117	0	67	4.6e-06	K.SPQSQITDNVFSQTNPAFSSVLR.A
								918.138	2751.39	2751.38	0.0097	1	69	5.8e-06	K.TKSPQSQITDNVFSQTNPAFSSVLR.A
4	NP_188436	At3g18080	Beta-glucosidase	A. thaliana	3495	57	57	403.749	805.484	805.481	0.0030	1	25	0.23	K.YKGLLGR.Q
								417.723	833.432	833.428	0.0037	0	27	0.39	R.IFPEGSGK.V
								419.271	836.528	836.523	0.0044	0	43	0.0065	K.LGKPIGPR.A
								420.74	839.466	839.461	0.0047	0	28	0.17	K.LHTGGLSR.Q
								421.713	841.411	841.408	0.0032	0	35	0.037	K.GVAYYNR.L
								425.231	848.447	848.443	0.0047	0	46	0.0037	K.TMQNIVK.E + Oxidation (M)
								429.727	857.44	857.436	0.0043	0	59	0.00022	K.ADNLAAQR.A
								433.737	865.459	865.455	0.0041	0	23	0.57	K.DYLTNLK.K
								440.744	879.474	879.47	0.0035	1	26	0.42	K.FTEKEVK.M
								441.729	881.443	881.439	0.0033	0	33	0.061	R.FSISWSR.I
								449.22	896.425	896.421	0.0038	0	36	0.014	K.MSAQWFK.Q
								449.726	897.438	897.434	0.0038	0	40	0.01	K.LNFDAYR.F
								457.217	912.42	912.416	0.0035	0	55	0.00043	K.MSAQWFK.Q + Oxidation (M)
								497.784	993.554	993.549	0.0042	1	33	0.029	K.DYLTNLKK.A
								505.274	1008.53	1008.53	0.0029	0	47	0.0027	R.LIDYMVQK.G
								513.272	1024.53	1024.53	0.0031	0	46	0.0033	R.LIDYMVQK.G + Oxidation (M)
								513.773	1025.53	1025.53	0.0012	1	57	0.00026	K.KLNFDAYR.F
								537.291	1072.57	1072.56	0.0052	1	60	2.2e-05	R.SKADNLAAQR.A
								358.53	1072.57	1072.56	0.0063	1	30	0.033	R.SKADNLAAQR.A
								541.809	1081.6	1081.6	0.0038	1	13	0.62	K.NKLHTGGLSR.Q
								361.542	1081.6	1081.6	0.0055	1	26	0.062	K.NKLHTGGLSR.Q
								552.294	1102.57	1102.57	0.0033	0	63	2.2e-05	R.FGIVYVDYK
								560.297	1118.58	1118.58	0.0038	0	45	0.0025	R.GPSIWDAFVK.I
								570.786	1139.56	1139.55	0.0038	1	45	0.00075	R.YKEDVDLMK.K
								380.86	1139.56	1139.55	0.0058	1	36	0.0062	R.YKEDVDLMK.K
								386.191	1155.55	1155.55	0.0036	1	42	0.0079	R.YKEDVDLMK.K + Oxidation (M)
								578.783	1155.55	1155.55	0.0039	1	39	0.0047	R.YKEDVDLMK.K + Oxidation (M)
								597.774	1193.53	1193.53	0.0037	0	44	0.0021	K.NWMTFNEPR.V
								605.771	1209.53	1209.52	0.0030	0	48	0.0017	K.NWMTFNEPR.V + Oxidation (M)
								660.848	1319.68	1319.68	0.0055	1	51	0.00031	K.YYKDYLTNLK.K
								440.902	1319.68	1319.68	0.0069	1	33	0.019	K.YYKDYLTNLK.K
								711.356	1420.7	1420.69	0.0051	1	60	8.3e-06	R.VKNWMTFNEPR.V
								474.573	1420.7	1420.69	0.0056	1	30	0.0045	R.VKNWMTFNEPR.V
								714.794	1427.57	1427.57	0.0031	0	56	4.2e-05	K.DFADYAEFCYK.T
								479.904	1436.69	1436.69	0.0034	1	35	0.016	R.VKNWMTFNEPR.V + Oxidation (M)
								719.354	1436.69	1436.69	0.0060	1	48	0.0002	R.VKNWMTFNEPR.V + Oxidation (M)
								540.624	1618.85	1618.85	0.0043	0	48	0.00023	R.VVAALGYDNGIFAPGR.C
								810.434	1618.85	1618.85	0.0061	0	87	9.6e-08	R.VVAALGYDNGIFAPGR.C
								622.298	1863.87	1863.87	0.0080	0	15	0.11	R.AYSSWLYNVPWGMYK.A
								932.944	1863.87	1863.87	0.0084	0	87	8.8e-08	R.AYSSWLYNVPWGMYK.A
								940.94	1879.87	1879.87	-0.0059	0	21	0.74	R.AHSEWLYNVPWGMYK.A
								940.941	1879.87	1879.86	0.0077	0	80	1.7e-07	R.AYSSWLYNVPWGMYK.A + Oxidation (M)
								627.63	1879.87	1879.86	0.0082	0	33	0.004	R.AYSSWLYNVPWGMYK.A + Oxidation (M)
								628.296	1881.87	1881.86	0.0051	1	49	7.3e-05	R.QVVKDFADYAEFCYK.T
								941.94	1881.87	1881.86	0.0053	1	64	5.7e-06	R.QVVKDFADYAEFCYK.T
								948.937	1895.86	1895.87	-0.0074	0	19	0.048	R.AHSEWLYNVPWGMYK.A + Oxidation (M)
								958.948	1915.88	1915.87	0.0068	0	61	3.5e-06	K.DLGYQQDWNVEFGFAK.L
								740.043	2217.11	2217.1	0.0024	0	33	0.0036	R.DFHIGWFIHPLVYGEYPK.T
								1153.1	2304.19	2304.18	0.0085	0	66	3.2e-06	K.GITPYANLYHYDLPLALENK.Y
								769.071	2304.19	2304.18	0.0107	0	45	0.00034	K.GITPYANLYHYDLPLALENK.Y
								786.367	2356.08	2356.07	0.0068	0	71	6e-07	K.GFVFGTATSAYQVEGETHQDGR.G
								1179.05	2356.08	2356.07	0.0074	0	99	7.7e-09	K.GFVFGTATSAYQVEGETHQDGR.G
								612.07	2444.25	2444.24	0.0075	1	29	0.011	R.ARDFHIGWFIHPLVYGEYPK.T
								744.365	2973.43	2973.42	0.0074	0	64	2.3e-06	K.GSIDFVGINQYTTYYMSEPHPTTKPK.D
								992.151	2973.43	2973.42	0.0099	0	57	6.7e-05	K.GSIDFVGINQYTTYYMSEPHPTTKPK.D
								997.482	2989.42	2989.42	0.0077	0	62	4e-06	K.GSIDFVGINQYTTYYMSEPHPTTKPK.D + Oxidation (M)
								748.364	2989.42	2989.42	0.0081	0	20	0.064	K.GSIDFVGINQYTTYYMSEPHPTTKPK.D + Oxidation (M)
4	NP_974580	At4g20830	Reticuline oxidase-like protein	A. thaliana	2278	74	55	386.721	771.428	771.424	0.0045	0	26	0.14	K.IVDVNGR
								397.216	792.417	792.413	0.0039	0	36	0.017	K.GYLNQAK.V
								397.228	792.441	792.438	0.0027	0	14	0.59	K.GIESLFK.K
								401.218	800.421	800.418	0.0028	0	11	2	K.WQSVGPK.T
								405.195	808.376	808.371	0.0047	0	42	0.003	K.EGEVYGR.K
								409.745	817.476	817.473	0.0029	1	34	0.071	K.KMIELGK.I
								424.767	847.52	847.517	0.0031	0	40	0.019	K.TLNFLLK.I
								457.232	912.449	912.445	0.0039	0	16	1.4	R.NAYLNYR.D
								460.224	918.434	918.429	0.0043	0	25	0.15	K.ENSAEIEK.G
								461.275	920.535	920.533	0.0018	1	31	0.12	K.KGIESLFK.K
								466.76	931.505	931.501	0.0040	0	30	0.18	K.EFPELGLK.K
								468.716	935.417	935.414	0.0033	0	41	0.013	R.SSYFNYR.D
								479.283	956.552	956.548	0.0045	0	33	0.076	R.MLIQPVTR.K
								479.283	956.552	956.548	0.0045	0	26	0.35	R.LMLQPVTR.N
								484.739	967.464	967.461	0.0032	0	42	0.0041	R.NLDTSSFGK.R
								487.28	972.546	972.543	0.0030	0	34	0.06	R.LMLQPVTR.N + Oxidation (M)
								487.28	972.546	972.543	0.0032	0	43	0.0086	R.MLIQPVTR.K + Oxidation (M)
								497.247	992.48	992.475	0.0051	0	38	0.0057	K.TDPNLFMR.M
								505.244	1008.47	1008.47	0.0036	0	43	0.00049	K.TDPNLFMR.M + Oxidation (M)
								506.279	1010.54	1010.54	0.0032	0	10	0.36	R.VNPTQIDPK.V
								515.284	1028.55	1028.55	0.0036	0	37	0.029	R.NEQSIPTLK.S
								516.816	1031.62	1031.61	0.0041	0	78	2.8e-06	R.ASVVALFLGR.A
								519.276	1036.54	1036.53	0.0039	0	34	0.025	K.IQYSVNWK.E
								522.802	1043.59	1043.59	0.0040	0	81	1.1e-06	R.ADEVVALLSK.E
								524.232	1046.45	1046.45	0.0033	0	43	0.0066	K.YFGENFDR.L
								530.807	1059.6	1059.6	0.0028	1	14	0.94	K.EFPELGLKK.E
								532.787	1063.56	1063.56	0.0043	0	48	0.0025	K.SDYVATAIPK.K
								553.769	1105.52	1105.62	-0.1017	1	12	8.4	K.SLNFQLKTR.S
								562.282	1122.55	1122.55	0.0030	0	69	3e-06	K.TAVDPGNFFR.N
								375.529	1123.57	1123.56	0.0045	1	10	0.95	R.NLDTSSFGKR.K
								582.826	1163.64	1163.63	0.0044	0	52	0.00017	K.iGLVFNPYGGK.M
								588.279	1174.54	1174.54	0.0025	1	44	0.0026	R.KYFGENFDR.L
								392.523	1174.55	1174.54	0.0056	1	32	0.049	R.KYFGENFDR.L
								596.834	1191.65	1191.65	0.0029	1	51	0.0004	R.KSDYVATAIPK.K
								398.226	1191.65	1191.65	0.0048	1	28	0.015	R.KSDYVATAIPK.K
								656.905	1311.8	1311.79	0.0044	0	60	0.00011	K.LVPVPSVVTVFR.V
								438.273	1311.8	1311.79	0.0054	0	19	0.14	K.LVPVPSVVTVFR.V
								671.832	1341.65	1341.65	0.0036	0	71	1.2e-06	K.FGLSVDYVEDAK.I
								681.823	1361.63	1361.62	0.0067	0	66	1.7e-05	R.SESHVSAAVTCSK.T
								454.885	1361.63	1361.62	0.0074	0	32	0.0081	R.SESHVSAAVTCSK.T
								682.871	1363.73	1363.72	0.0032	1	32	0.0089	K.IKTAVDPGNFFR.N
								455.584	1363.73	1363.72	0.0047	1	41	0.0025	K.IKTAVDPGNFFR.N
								689.86	1377.71	1377.7	0.0056	0	74	9.8e-07	K.VLYSFMTGFVSK.N
								462.202	1383.59	1383.58	0.0058	0	14	0.5	K.YMDSGAVDMVHK.W + 2 Oxidation (M)
								697.857	1393.7	1393.7	0.0037	0	64	1e-05	K.VLYSFMTGFVSK.N + Oxidation (M)
								490.922	1469.74	1469.74	0.0037	1	37	0.017	R.KFGLSVDYVEDAK.I
								735.88	1469.75	1469.74	0.0054	1	89	1.2e-07	R.KFGLSVDYVEDAK.I
								513.995	1538.96	1538.95	0.0068	1	56	3.5e-05	K.VKLVPVPSVVTVFR.V
								522.946	1565.82	1565.81	0.0031	0	36	0.0083	K.MAEVAVNAKPFPHR.N
								783.917	1565.82	1565.81	0.0066	0	57	2.9e-05	K.MAEVAVNAKPFPHR.N
								392.463	1565.82	1565.81	0.0089	0	13	2.2	K.MAEVAVNAKPFPHR.N
								528.278	1581.81	1581.81	0.0036	0	35	0.0064	K.MAEVAVNAKPFPHR.N + Oxidation (M)
								791.914	1581.81	1581.81	0.0053	0	78	5.9e-07	K.MAEVAVNAKPFPHR.N + Oxidation (M)
								396.461	1581.82	1581.81	0.0079	0	28	0.029	K.MAEVAVNAKPFPHR.N + Oxidation (M)
								535.251	1602.73	1602.73	0.0041	0	28	0.019	R.DVDIGVNDHGANSYK.E
								802.373	1602.73	1602.73	0.0046	0	99	2.1e-09	R.DVDIGVNDHGANSYK.E
								565.286	1692.84	1692.83	0.0041	1	39	0.0014	K.ENSAEIEKGYLNQAK.V
								847.427	1692.84	1692.83	0.0074	1	66	6.5e-06	K.ENSAEIEKGYLNQAK.V
								854.89	1707.77	1707.8	-0.0306	1	79	1.1e-06	R.VEkYMDSGAVDMVHK.W
								570.263	1707.77	1707.8	-0.0300	1	43	0.0006	R.VEkYMDSGAVDMVHK.W
								575.593	1723.76	1723.79	-0.0326	1	46	0.0021	R.VEkYMDSGAVDMVHK.W + Oxidation (M)
								575.594	1723.76	1723.79	-0.0320	1	40	0.0099	R.VEkYMDSGAVDMVHK.W + Oxidation (M)
								862.888	1723.76	1723.79	-0.0303	1	62	1.4e-05	R.VEkYMDSGAVDMVHK.W + Oxidation (M)
								863.432	1724.85	1724.91	-0.0644	1	2	1.3	R.VEKTLVENALDMVHK.W
								580.925	1739.75	1739.79	-0.0330	1	44	0.0032	R.VEkYMDSGAVDMVHK.W + 2 Oxidation (M)
								870.885	1739.75	1739.75	0.0054	0	49	0.00053	R.VEkYMDSGAVDMVHK.W + 2 Oxidation (M)
								870.885	1739.76	1739.79	-0.0302	1	50	0.00046	R.VEKYMDSGAVDMVHK.W + 2 Oxidation (M)
								871.429	1740.84	1740.91	-0.0640	1	6	1.8	R.VEKTLVENALDMVHK.W + Oxidation (M)
								646.66	1936.96	1936.95	0.0061	1	24	0.012	K.IQYSVNWKENSAEIEK.G
								599.281	2393.09	2393.09	0.0065	1	32	0.013	R.DVDIGVNDHGANSYKEGEVYGR.K
								798.706	2393.1	2393.09	0.0090	1	64	1.2e-06	R.DVDIGVNDHGANSYKEGEVYGR.K
								841.758	2522.25	2522.24	0.0108	0	69	7.6e-06	K.SPQSQITDNVFSQTNPAFSSVLR.A
								1262.13	2522.25	2522.24	0.0113	0	113	2.8e-10	K.SPQSQITDNVFSQTNPAFSSVLR.A
								918.138	2751.39	2751.38	0.0106	1	71	1.1e-06	K.TKSPQSQITDNVFSQTNPAFSSVLR.A
2*	NP_177294/NP_177228	At1g71380/At1g70710	endoglucanase	A. thaliana	5236/2345	141	58/57	365.248	728.482	728.48	0.0020	0	39	0.025	R.LLLATAK
								395.211	788.407	788.403	0.0038	0	20	0.49	K.SELQNAK.I
								402.209	802.404	802.401	0.0033	0	35	0.007	K.TMGPELR.N
								410.207	818.4	818.396	0.0042	0	31	0.069	K.TMGPELR.N + Oxidation (M)
								411.741	821.468	821.465	0.0029	1	22	0.45	R.SVFKVDK.N
								412.726	823.438	823.434	0.0040	0	43	0.0048	R.VFAFANR.Y
								432.722	863.429	863.425	0.0043	1	29	0.072	K.RDPAYSR.L
								432.722	863.429	863.45	-0.0209	1	16	1.4	K.RDPVYSK.M
								437.732	873.45	873.446	0.0046	0	31	0.022	R.GQQISWR.A
								447.758	893.501	893.497	0.0044	1	36	0.0053	R.TVYKIDR.A
								459.776	917.538	917.533	0.0042	0	43	0.0045	K.AFLVQNVK.T
								493.774	985.534	985.53	0.0032	1	11	1.7	R.SGKLPSNQR.M
								498.266	994.517	994.512	0.0043	0	40	0.012	K.WGTDYLLK.A
								499.277	996.539	996.535	0.0042	1	15	0.15	R.SGKLPPDQR.L
								505.273	1008.53	1008.53	0.0032	0	45	0.0044	R.WATDYLLK
								508.746	1015.48	1015.48	0.0026	0	58	0.00012	R.MGPELENAR.V
								510.247	1018.48	1018.48	0.0035	0	14	0.44	K.AEYFQSFK.Q
								510.739	1019.46	1019.46	0.0039	0	30	0.026	K.AEYFESFK.Q
								513.293	1024.57	1024.57	0.0019	1	22	0.81	R.AYREFIVK.N
								515.729	1029.44	1029.44	0.0037	0	47	0.003	K.DSNFEQYK.Q
								516.744	1031.47	1031.47	0.0031	0	60	0.00018	R.MGPELENAR.V + Oxidation (M)
								519.79	1037.56	1037.56	0.0029	0	54	0.00029	R.ASSLPSHALR.S
								526.319	1050.62	1050.62	0.0043	0	49	0.00081	K.HAGINVLISK.E
								351.215	1050.62	1050.62	0.0049	0	26	0.026	K.HAGINVLISK.E
								534.791	1067.57	1067.57	0.0031	0	55	6.7e-05	R.AISVFAFADK.Y
								363.863	1088.57	1088.56	0.0063	1	23	0.52	K.HNYKDALTK.S
								548.302	1094.59	1094.59	0.0030	0	53	0.00061	K.SLLFFQGQR.S
								548.795	1095.58	1095.57	0.0046	0	48	0.0011	K.SILFFEGQR.S
								556.81	1111.61	1111.6	0.0033	0	73	3.3e-06	K.YAGAYVLLSR.R
								566.764	1131.51	1131.51	0.0032	0	48	6.6e-05	R.MSYMVGYGPK.F
								574.761	1147.51	1147.5	0.0025	0	33	0.01	R.MSYMVGYGPK.F + Oxidation (M)
								582.758	1163.5	1163.5	0.0019	0	63	6.2e-05	R.MSYMVGYGPK.F + 2 Oxidation (M)
								586.797	1171.58	1171.58	0.0027	1	55	0.00038	K.RMGPELENAR.V
								391.534	1171.58	1171.58	0.0049	1	40	0.011	K.RMGPELENAR.V
								594.795	1187.58	1187.57	0.0048	1	41	0.01	K.RMGPELENAR.V + Oxidation (M)
								396.866	1187.58	1187.57	0.0057	1	43	0.0069	K.RMGPELENAR.V + Oxidation (M)
								602.8	1203.58	1203.58	0.0041	0	45	0.00045	K.TMGPELENAVK.A + Oxidation (M)
								612.842	1223.67	1223.67	0.0032	1	50	0.00028	R.KSILFFEGQR.S
								408.898	1223.67	1223.67	0.0047	1	41	0.0095	R.KSILFFEGQR.S
								655.832	1309.65	1309.64	0.0036	0	51	0.00021	R.GSSLPCVASHPAK.I
								666.403	1330.79	1330.79	0.0044	1	61	0.0001	R.EFIVKNEVILK.A
								451.226	1350.66	1350.65	0.0049	0	6	1.1	R.GSSVPSVVDHPDR.I
								687.87	1373.72	1373.72	0.0054	0	76	3.1e-06	R.QVDYILGDNPIK.M
								694.374	1386.73	1386.73	0.0039	1	45	0.00045	R.AISVFAFADKYR.G
								463.252	1386.74	1386.73	0.0058	1	35	0.0059	R.AISVFAFADKYR.G
								701.872	1401.73	1401.73	0.0050	0	62	4.2e-05	R.QVDYLLGDNPLR.M
								706.864	1411.71	1411.71	0.0029	0	52	0.00023	K.LYVGVGDPNVDHK.C
								471.579	1411.71	1411.71	0.0044	0	44	0.0048	K.LYVGVGDPNVDHK.C
								733.833	1465.65	1465.65	0.0047	0	71	9.8e-06	K.AGDTINEFGWDNK.H
								745.367	1488.72	1488.71	0.0049	0	51	3.4e-05	K.TVVHCGGSVYTPGR.L
								497.247	1488.72	1488.71	0.0051	0	31	0.024	K.TVVHCGGSVYTPGR.L
								765.92	1529.83	1529.82	0.0051	1	55	1.5e-05	K.RQVDYILGDNPIK.M
								510.95	1529.83	1529.82	0.0077	1	26	0.24	K.RQVDYILGDNPIK.M
								779.922	1557.83	1557.83	0.0035	1	41	0.0007	K.RQVDYLLGDNPLR.M
								520.284	1557.83	1557.83	0.0044	1	27	0.022	K.RQVDYLLGDNPLR.M
								523.937	1568.79	1568.78	0.0057	1	44	0.0008	R.ALLNKDSNFEQYK.Q
								785.402	1568.79	1568.78	0.0060	1	62	7.9e-06	R.ALLNKDSNFEQYK.Q
								796.337	1590.66	1590.66	0.0047	0	55	0.00015	K.CWERPEDMDTPR.T
								531.228	1590.66	1590.66	0.0055	0	31	0.012	K.CWERPEDMDTPR.T
								799.935	1597.86	1597.85	0.0053	0	92	3.6e-08	K.VVPCGELTASPSLLR.Q
								533.626	1597.86	1597.85	0.0064	0	27	0.0091	K.VVPCGELTASPSLLR.Q
								536.558	1606.65	1606.65	0.0033	0	30	0.01	K.CWERPEDMDTPR.T + Oxidation (M)
								804.336	1606.66	1606.65	0.0066	0	33	0.023	K.CWERPEDMDTPR.T + Oxidation (M)
								556.287	1665.84	1665.76	0.0754	1	4	2.3	K.MSYMVGFSSNFPKR.I + Oxidation (M)
								833.927	1665.84	1665.76	0.0759	1	12	6.8	K.MSYMVGFSSNFPKR.I + Oxidation (M)
								569.616	1705.83	1705.82	0.0044	0	31	0.021	R.GSSVPSVSAHPSHIGCK.E
								853.921	1705.83	1705.82	0.0062	0	68	2.7e-06	R.GSSVPSVSAHPSHIGCK.E
								427.464	1705.83	1705.82	0.0071	0	17	0.23	R.GSSVPSVSAHPSHIGCK.E
								863.983	1725.95	1725.94	0.0063	1	61	6.5e-06	K.KVVPCGELTASPSLLR.Q
								576.324	1725.95	1725.94	0.0066	1	44	0.00059	K.KVVPCGELTASPSLLR.Q
								868.402	1734.79	1734.78	0.0047	0	60	0.00011	K.SLGGGDQPDIFSWDNK.Y
								903.951	1805.89	1805.88	0.0073	0	74	5.6e-07	K.ATSQPDTIYVQVGDANK.D
								1030.96	2059.9	2059.9	0.0044	0	115	3e-10	R.DGSSAGVDLSGGYYDAGDNIK.F
								1030.96	2059.91	2059.9	0.0084	0	32	0.059	R.DGSSAGVDLTGGYYDAGDNVK.F
								687.643	2059.91	2059.9	0.0086	0	67	1.3e-05	R.DGSSAGVDLSGGYYDAGDNIK.F
								715.379	2143.12	2143.11	0.0056	0	66	1.3e-05	K.HTFNCGSSVIVPNALISLSK.R
								1087.03	2172.05	2172.04	0.0086	0	143	1.7e-13	K.ILPDSPSSSTQYTQGGLMYK.L
								725.024	2172.05	2172.04	0.0093	0	57	5.9e-05	K.ILPDSPSSSTQYTQGGLMYK.L
								728.05	2181.13	2181.12	0.0095	0	45	0.00024	R.AHPGSDVAGETAAALAAASIVFR.K
								546.289	2181.13	2181.12	0.0107	0	56	8.2e-05	R.AHPGSDVAGETAAALAAASIVFR.K
								1091.57	2181.13	2181.12	0.0116	0	119	2.2e-11	R.AHPGSDVAGETAAALAAASIVFR.K
								730.355	2188.04	2188.04	0.0065	0	54	6.7e-05	K.ILPDSPSSSTQYTQGGLMYK.L + Oxidation (M)
								1095.03	2188.05	2188.04	0.0097	0	120	2.4e-11	K.ILPDSPSSSTQYTQGGLMYK.L + Oxidation (M)
								733.735	2198.18	2198.17	0.0128	0	48	0.00053	K.NIPGSDVAAETAAALAAAAIVFR.K
								1100.1	2198.18	2198.17	0.0140	0	125	2.1e-12	K.NIPGSDVAAETAAALAAAAIVFR.K
								776.432	2326.27	2326.26	0.0100	1	7	0.89	K.NIPGSDVAAETAAALAAAAIVFRK.S
								790.061	2367.16	2367.15	0.0106	0	56	0.00018	K.MADANMQYVTSTSFLLLTYAK.Y
								1184.59	2367.16	2367.15	0.0124	0	109	9.2e-11	K.MADANMQYVTSTSFLLLTYAK.Y
								1201.16	2400.3	2400.29	0.0094	0	101	6.3e-10	K.LPQSNLQYVTSITFLLTTYAK.Y
								801.109	2400.3	2400.29	0.0105	0	46	0.0004	K.LPQSNLQYVTSITFLLTTYAK.Y
								803.397	2407.17	2407.16	0.0112	0	59	6.9e-06	K.FNLPMAFTTTMLSWSALEYGK.R
								1204.6	2407.18	2407.16	0.0182	0	109	6.9e-11	K.FNLPMAFTTTMLSWSALEYGK.R
								808.728	2423.16	2423.15	0.0083	0	67	3.5e-06	K.FNLPMAFTTTMLSWSALEYGK.R + Oxidation (M)
								1212.59	2423.16	2423.15	0.0093	0	106	2.2e-10	K.FNLPMAFTTTMLSWSALEYGK.R + Oxidation (M)
								808.729	2423.16	2423.15	0.0101	0	70	3.1e-06	K.FNLPMAFTTTMLSWSALEYGK.R + Oxidation (M)
								1212.59	2423.17	2423.15	0.0133	0	111	1.1e-10	K.FNLPMAFTTTMLSWSALEYGK.R + Oxidation (M)
								1220.59	2439.16	2439.15	0.0084	0	85	1.7e-07	K.FNLPMAFTTTMLSWSALEYGK.R + 2 Oxidation (M)
								814.06	2439.16	2439.15	0.0097	0	78	7.4e-08	K.FNLPMAFTTTMLSWSALEYGK.R + 2 Oxidation (M)
								816.726	2447.16	2447.15	0.0070	0	64	4.8e-06	R.QVDYILGDNPMGLSYMVGYGQK.F
								1224.59	2447.16	2447.15	0.0113	0	89	7e-09	R.QVDYILGDNPMGLSYMVGYGQK.F
								1232.58	2463.15	2463.14	0.0064	0	82	6e-08	R.QVDYILGDNPMGLSYMVGYGQK.F + Oxidation (M)
								822.058	2463.15	2463.14	0.0065	0	65	1.7e-06	R.QVDYILGDNPMGLSYMVGYGQK.F + Oxidation (M)
								822.058	2463.15	2463.14	0.0065	0	68	2.9e-06	R.QVDYILGDNPMGLSYMVGYGQK.F + Oxidation (M)
								1232.58	2463.15	2463.14	0.0084	0	89	1.2e-08	R.QVDYILGDNPMGLSYMVGYGQK.F + Oxidation (M)
								1240.58	2479.15	2479.14	0.0075	0	68	1.5e-06	R.QVDYILGDNPMGLSYMVGYGQK.F + 2 Oxidation (M)
								827.39	2479.15	2479.14	0.0076	0	72	9.7e-07	R.QVDYILGDNPMGLSYMVGYGQK.F + 2 Oxidation (M)
								833.763	2498.27	2498.26	0.0106	1	33	0.0035	K.AGDTINEFGWDNKHAGINVLISK.E
								625.574	2498.27	2498.26	0.0115	1	4	0.96	K.AGDTINEFGWDNKHAGINVLISK.E
								847.798	2540.37	2540.36	0.0109	1	31	0.0064	K.VDKNIPGSDVAAETAAALAAAAIVFR.K
								636.1	2540.37	2540.36	0.0111	1	30	0.007	K.VDKNIPGSDVAAETAAALAAAAIVFR.K
								855.431	2563.27	2563.26	0.0109	1	59	5.9e-05	K.FNLPMAFTTTMLSWSALEYGKR.M
								860.762	2579.26	2579.26	0.0089	1	29	0.018	K.FNLPMAFTTTMLSWSALEYGKR.M + Oxidation (M)
								860.763	2579.27	2579.26	0.0116	1	33	0.016	K.FNLPMAFTTTMLSWSALEYGKR.M + Oxidation (M)
								1294.14	2586.27	2586.26	0.0085	0	55	0.00019	K.QNADGFICSILPGISHPQVQYSR.G
								863.1	2586.28	2586.26	0.0124	0	47	0.00012	K.QNADGFICSILPGISHPQVQYSR.G
								866.094	2595.26	2595.25	0.0103	1	14	0.071	K.FNLPMAFTTTMLSWSALEYGKR.M + 2 Oxidation (M)
								874.092	2619.25	2619.25	0.0071	1	83	6.4e-08	K.RQVDYILGDNPMGLSYMVGYGQK.F + Oxidation (M)
								876.403	2626.19	2626.18	0.0100	0	66	6.5e-06	R.ASSGLSDGSAAHVDLTGGYYDAGDNVK.F
								1314.1	2626.19	2626.18	0.0111	0	73	1.9e-07	R.ASSGLSDGSAAHVDLTGGYYDAGDNVK.F
								879.424	2635.25	2635.24	0.0085	1	66	2.4e-06	K.RQVDYILGDNPMGLSYMVGYGQK.F + 2 Oxidation (M)
								880.085	2637.23	2637.22	0.0128	0	57	4.9e-05	R.DSGLSDGSALHVDLVGGYYDAGDNIK.F
								941.844	2822.51	2822.49	0.0186	1	61	4.2e-06	K.LPQSNLQYVTSITFLLTTYAKYMK
								947.174	2838.5	2838.49	0.0115	1	71	5.7e-07	K.LPQSNLQYVTSITFLLTTYAKYMK + Oxidation (M)
								963.131	2886.37	2886.36	0.0099	0	60	1.8e-05	R.DDYSHAEPATYINAAFVGPLAYFAAGR.S
								722.601	2886.38	2886.36	0.0156	0	26	0.036	R.DDYSHAEPATYINAAFVGPLAYFAAGR.S
								1444.2	2886.38	2886.36	0.0162	0	67	1.6e-06	R.DDYSHAEPATYINAAFVGPLAYFAAGR.S
								980.5	2938.48	2938.46	0.0129	0	73	4e-07	K.TGGSNMQHVTSLSFLLLAYSNYLSHAK.K
								735.627	2938.48	2938.46	0.0146	0	57	1.2e-05	K.TGGSNMQHVTSLSFLLLAYSNYLSHAK.K
								739.625	2954.47	2954.46	0.0109	0	25	0.0064	K.TGGSNMQHVTSLSFLLLAYSNYLSHAK.K + Oxidation (M)
								985.831	2954.47	2954.46	0.0112	0	58	1.8e-05	K.TGGSNMQHVTSLSFLLLAYSNYLSHAK.K + Oxidation (M)
								739.869	2955.45	2955.43	0.0177	0	3	1.2	R.TVYSVSPSNPGSDVAAETAAALAASSMVFR.K
								986.156	2955.45	2955.43	0.0181	0	54	5e-05	R.TVYSVSPSNPGSDVAAETAAALAASSMVFR.K
								1478.73	2955.45	2955.43	0.0191	0	52	0.00029	R.TVYSVSPSNPGSDVAAETAAALAASSMVFR.K
								991.486	2971.44	2971.42	0.0144	0	38	0.002	R.TVYSVSPSNPGSDVAAETAAALAASSMVFR.K + Oxidation (M)
								614.322	3066.57	3066.56	0.0125	1	5	0.85	K.TGGSNMQHVTSLSFLLLAYSNYLSHAKK.V
								1025.83	3074.46	3074.44	0.0152	1	23	0.0072	R.DDYSHAEPATYINAAFVGPLAYFAAGRST.-
								1027.85	3080.52	3080.51	0.0155	0	52	4e-05	K.GHADNFICSVIPGAPFSSTQYTPGGLLFK.M
								617.521	3082.57	3082.55	0.0130	1	29	0.016	K.TGGSNMQHVTSLSFLLLAYSNYLSHAKK.V + Oxidation (M)
								1028.85	3083.54	3083.52	0.0138	1	20	0.026	R.TVYSVSPSNPGSDVAAETAAALAASSMVFRK.V
								897.94	3587.73	3587.71	0.0158	1	60	1.4e-05	K.AEYFESFKQNADGFICSILPGISHPQVQYSR.G
								912.93	3647.69	3647.68	0.0144	0	7	0.98	K.ATAIPGVVFVQVGDAYSDHNCWERPEDMDTLR.T
5*	CAA67157/NP_177294	At1g70710/At1g71380	endoglucanase	A. thaliana	4026/1525	115	57/54	365.249	728.483	728.48	0.0034	0	40	0.018	R.LLLATAK
								395.21	788.406	788.403	0.0034	0	2	1.7	K.SELQNAK.I
								402.209	802.404	802.401	0.0037	0	31	0.021	K.TMGPELR.N
								410.207	818.399	818.396	0.0030	0	36	0.039	K.TMGPELR.N + Oxidation (M)
								412.726	823.437	823.434	0.0032	0	44	0.003	R.VFAFANR.Y
								432.721	863.428	863.45	-0.0217	1	16	1.3	K.RDPVYSK.M
								432.721	863.428	863.45	-0.0217	1	11	3.4	K.VDPKYSR.L
								432.722	863.429	863.425	0.0039	1	22	0.75	K.RDPAYSR.L
								437.732	873.45	873.446	0.0046	0	33	0.037	R.GQQISWR.A
								447.758	893.502	893.497	0.0046	1	37	0.01	R.TVYKIDR.A
								459.776	917.537	917.533	0.0034	0	42	0.0087	K.AFLVQNVK.T
								498.266	994.517	994.512	0.0043	0	40	0.012	K.WGTDYLLK.A
								499.277	996.54	996.535	0.0048	1	25	0.087	R.SGKLPPDQR.L
								505.273	1008.53	1008.53	0.0036	0	45	0.0044	R.WATDYLLK
								508.747	1015.48	1015.48	0.0036	0	59	7.2e-05	R.MGPELENAR.V
								510.247	1018.48	1018.48	0.0037	0	31	0.12	K.AEYFQSFK.Q
								510.74	1019.46	1019.46	0.0045	0	29	0.038	K.AEYFESFK.Q
								513.295	1024.57	1024.57	0.0043	1	25	0.38	R.AYREFIVK.N
								515.73	1029.44	1029.44	0.0043	0	41	0.0077	K.DSNFEQYK.Q
								516.745	1031.47	1031.47	0.0043	0	60	0.00019	R.MGPELENAR.V + Oxidation (M)
								519.79	1037.57	1037.56	0.0037	0	50	0.00067	R.ASSLPSHALR.S
								351.215	1050.62	1050.62	0.0037	0	35	0.034	K.HAGINVLISK.E
								526.319	1050.62	1050.62	0.0045	0	55	0.00019	K.HAGINVLISK.E
								534.793	1067.57	1067.57	0.0057	0	60	4.3e-05	R.AISVFAFADK.Y
								363.863	1088.57	1088.56	0.0054	1	28	0.23	K.HNYKDALTK.S
								548.304	1094.59	1094.59	0.0070	0	35	0.04	K.SLLFFQGQR.S
								548.795	1095.57	1095.57	0.0036	0	50	0.0012	K.SILFFEGQR.S
								556.81	1111.61	1111.6	0.0027	0	68	7.5e-06	K.YAGAYVLLSR.R
								574.761	1147.51	1147.5	0.0035	0	35	0.0051	R.MSYMVGYGPK.F + Oxidation (M)
								582.759	1163.5	1163.5	0.0047	0	51	0.0011	R.MSYMVGYGPK.F + 2 Oxidation (M)
								586.797	1171.58	1171.58	0.0027	1	51	0.00093	K.RMGPELENAR.V
								391.535	1171.58	1171.58	0.0061	1	16	0.16	K.RMGPELENAR.V
								594.796	1187.58	1187.57	0.0052	1	36	0.019	K.RMGPELENAR.V + Oxidation (M)
								396.867	1187.58	1187.57	0.0069	1	31	0.1	K.RMGPELENAR.V + Oxidation (M)
								602.8	1203.59	1203.58	0.0049	0	60	1.9e-05	K.TMGPELENAVK.A + Oxidation (M)
								612.842	1223.67	1223.67	0.0038	1	50	0.00028	R.KSILFFEGQR.S
								408.898	1223.67	1223.67	0.0050	1	31	0.097	R.KSILFFEGQR.S
								437.557	1309.65	1309.64	0.0049	0	2	2.4	R.GSSLPCVASHPAK.I
								666.402	1330.79	1330.79	0.0038	1	49	0.0015	R.EFIVKNEVILK.A
								444.605	1330.79	1330.79	0.0063	1	31	0.022	R.EFIVKNEVILK.A
								451.227	1350.66	1350.65	0.0052	0	5	1.1	R.GSSVPSVVDHPDR.I
								687.869	1373.72	1373.72	0.0046	0	63	6.1e-05	R.QVDYILGDNPIK.M
								694.375	1386.73	1386.73	0.0051	1	43	0.00049	R.AISVFAFADKYR.G
								463.252	1386.74	1386.73	0.0058	1	27	0.043	R.AISVFAFADKYR.G
								701.872	1401.73	1401.73	0.0052	0	60	7.5e-05	R.QVDYLLGDNPLR.M
								704.845	1407.68	1407.67	0.0056	0	25	0.03	R.QVDYILGDNPMK.M + Oxidation (M)
								706.865	1411.72	1411.71	0.0067	0	47	0.00088	K.LYVGVGDPNVDHK.C
								471.579	1411.72	1411.71	0.0071	0	43	0.0037	K.LYVGVGDPNVDHK.C
								733.833	1465.65	1465.65	0.0049	0	82	7.2e-07	K.AGDTINEFGWDNK.H
								497.247	1488.72	1488.71	0.0060	0	31	0.076	K.TVVHCGGSVYTPGR.L
								765.92	1529.83	1529.82	0.0057	1	41	0.0002	K.RQVDYILGDNPIK.M
								510.95	1529.83	1529.82	0.0071	1	13	0.77	K.RQVDYILGDNPIK.M
								523.937	1568.79	1568.78	0.0057	1	33	0.018	R.ALLNKDSNFEQYK.Q
								785.402	1568.79	1568.78	0.0064	1	61	1.7e-05	R.ALLNKDSNFEQYK.Q
								531.228	1590.66	1590.66	0.0061	0	17	0.14	K.CWERPEDMDTPR.T
								799.935	1597.86	1597.85	0.0053	0	83	1.1e-07	K.VVPCGELTASPSLLR.Q
								533.626	1597.86	1597.85	0.0061	0	40	0.0018	K.VVPCGELTASPSLLR.Q
								536.559	1606.66	1606.65	0.0054	0	27	0.047	K.CWERPEDMDTPR.T + Oxidation (M)
								804.336	1606.66	1606.65	0.0070	0	22	0.071	K.CWERPEDMDTPR.T + Oxidation (M)
								556.287	1665.84	1665.76	0.0745	1	11	1.9	K.MSYMVGFSSNFPKR.I + Oxidation (M)
								853.921	1705.83	1705.82	0.0064	0	76	2.8e-07	R.GSSVPSVSAHPSHIGCK.E
								569.616	1705.83	1705.82	0.0071	0	44	0.00066	R.GSSVPSVSAHPSHIGCK.E
								427.465	1705.83	1705.82	0.0095	0	17	0.29	R.GSSVPSVSAHPSHIGCK.E
								576.324	1725.95	1725.94	0.0054	1	44	0.0011	K.KVVPCGELTASPSLLR.Q
								863.983	1725.95	1725.94	0.0059	1	81	1e-07	K.KVVPCGELTASPSLLR.Q
								687.642	2059.9	2059.9	0.0077	0	50	0.00015	R.DGSSAGVDLSGGYYDAGDNIK.F
								1030.97	2059.92	2059.9	0.0224	0	129	1.2e-11	R.DGSSAGVDLSGGYYDAGDNIK.F
								1030.97	2059.92	2059.9	0.0224	0	35	0.028	R.DGSSAGVDLTGGYYDAGDNVK.F
								715.38	2143.12	2143.11	0.0098	0	48	0.00016	K.HTFNCGSSVIVPNALISLSK.R
								1072.57	2143.12	2143.11	0.0099	0	84	5.7e-08	K.HTFNCGSSVIVPNALISLSK.R
								725.024	2172.05	2172.04	0.0096	0	26	0.011	K.ILPDSPSSSTQYTQGGLMYK.L
								1087.03	2172.05	2172.04	0.0106	0	120	3.1e-11	K.ILPDSPSSSTQYTQGGLMYK.L
								728.05	2181.13	2181.12	0.0110	0	49	5.1e-05	R.AHPGSDVAGETAAALAAASIVFR.K
								1091.57	2181.13	2181.12	0.0116	0	131	1.2e-12	R.AHPGSDVAGETAAALAAASIVFR.K
								546.29	2181.13	2181.12	0.0123	0	65	1e-05	R.AHPGSDVAGETAAALAAASIVFR.K
								1095.03	2188.04	2188.04	0.0057	0	119	8.1e-11	K.ILPDSPSSSTQYTQGGLMYK.L + Oxidation (M)
								730.356	2188.05	2188.04	0.0095	0	64	2.5e-05	K.ILPDSPSSSTQYTQGGLMYK.L + Oxidation (M)
								1100.1	2198.18	2198.17	0.0100	0	112	8.1e-11	K.NIPGSDVAAETAAALAAAAIVFR.K
								733.734	2198.18	2198.17	0.0104	0	40	0.0018	K.NIPGSDVAAETAAALAAAAIVFR.K
								801.11	2400.31	2400.29	0.0132	0	34	0.0028	K.LPQSNLQYVTSITFLLTTYAK.Y
								1212.6	2423.18	2423.15	0.0213	0	100	4.1e-10	K.FNLPMAFTTTMLSWSALEYGK.R + Oxidation (M)
								814.061	2439.16	2439.15	0.0127	0	62	2.4e-06	K.FNLPMAFTTTMLSWSALEYGK.R + 2 Oxidation (M)
								1224.59	2447.16	2447.15	0.0113	0	88	9.6e-08	R.QVDYILGDNPMGLSYMVGYGQK.F
								816.728	2447.16	2447.15	0.0124	0	55	9.5e-06	R.QVDYILGDNPMGLSYMVGYGQK.F
								822.058	2463.15	2463.14	0.0077	0	64	5.3e-06	R.QVDYILGDNPMGLSYMVGYGQK.F + Oxidation (M)
								822.058	2463.15	2463.14	0.0080	0	74	8e-07	R.QVDYILGDNPMGLSYMVGYGQK.F + Oxidation (M)
								1232.59	2463.16	2463.14	0.0104	0	67	6.4e-07	R.QVDYILGDNPMGLSYMVGYGQK.F + Oxidation (M)
								1232.59	2463.16	2463.14	0.0104	0	74	2.7e-06	R.QVDYILGDNPMGLSYMVGYGQK.F + Oxidation (M)
								1240.58	2479.15	2479.14	0.0075	0	77	1.1e-06	R.QVDYILGDNPMGLSYMVGYGQK.F + 2 Oxidation (M)
								827.39	2479.15	2479.14	0.0076	0	102	1.7e-09	R.QVDYILGDNPMGLSYMVGYGQK.F + 2 Oxidation (M)
								625.573	2498.26	2498.26	0.0079	1	13	0.41	K.AGDTINEFGWDNKHAGINVLISK.E
								833.762	2498.26	2498.26	0.0082	1	30	0.0096	K.AGDTINEFGWDNKHAGINVLISK.E
								847.797	2540.37	2540.36	0.0100	1	28	0.01	K.VDKNIPGSDVAAETAAALAAAAIVFR.K
								860.764	2579.27	2579.26	0.0149	1	8	2.2	K.FNLPMAFTTTMLSWSALEYGKR.M + Oxidation (M)
								1294.14	2586.28	2586.26	0.0105	0	59	6.8e-05	K.QNADGFICSILPGISHPQVQYSR.G
								863.1	2586.28	2586.26	0.0124	0	61	5.6e-06	K.QNADGFICSILPGISHPQVQYSR.G
								866.094	2595.26	2595.25	0.0109	1	20	0.055	K.FNLPMAFTTTMLSWSALEYGKR.M + 2 Oxidation (M)
								874.092	2619.25	2619.25	0.0077	1	104	4.4e-10	K.RQVDYILGDNPMGLSYMVGYGQK.F + Oxidation (M)
								874.092	2619.25	2619.25	0.0077	1	71	7.1e-07	K.RQVDYILGDNPMGLSYMVGYGQK.F + Oxidation (M)
								876.403	2626.19	2626.18	0.0088	0	71	1.5e-06	R.ASSGLSDGSAAHVDLTGGYYDAGDNVK.F
								1314.1	2626.19	2626.18	0.0091	0	56	9.9e-06	R.ASSGLSDGSAAHVDLTGGYYDAGDNVK.F
								879.423	2635.25	2635.24	0.0073	1	79	1.3e-07	K.RQVDYILGDNPMGLSYMVGYGQK.F + 2 Oxidation (M)
								880.084	2637.23	2637.22	0.0113	0	54	4.4e-05	R.DSGLSDGSALHVDLVGGYYDAGDNIK.F
								963.131	2886.37	2886.36	0.0099	0	62	1.5e-05	R.DDYSHAEPATYINAAFVGPLAYFAAGR.S
								735.626	2938.48	2938.46	0.0114	0	50	7.1e-05	K.TGGSNMQHVTSLSFLLLAYSNYLSHAK.K
								980.5	2938.48	2938.46	0.0120	0	71	6.3e-07	K.TGGSNMQHVTSLSFLLLAYSNYLSHAK.K
								985.831	2954.47	2954.46	0.0127	0	56	3.3e-05	K.TGGSNMQHVTSLSFLLLAYSNYLSHAK.K + Oxidation (M)
								739.626	2954.47	2954.46	0.0145	0	40	0.00056	K.TGGSNMQHVTSLSFLLLAYSNYLSHAK.K + Oxidation (M)
								986.155	2955.44	2955.43	0.0139	0	39	0.00082	R.TVYSVSPSNPGSDVAAETAAALAASSMVFR.K
								1478.73	2955.44	2955.43	0.0151	0	59	6.4e-06	R.TVYSVSPSNPGSDVAAETAAALAASSMVFR.K
								614.321	3066.57	3066.56	0.0100	1	22	0.054	K.TGGSNMQHVTSLSFLLLAYSNYLSHAKK.V
								617.521	3082.57	3082.55	0.0130	1	45	0.00072	K.TGGSNMQHVTSLSFLLLAYSNYLSHAKK.V + Oxidation (M)
								771.65	3082.57	3082.55	0.0147	1	52	2.3e-05	K.TGGSNMQHVTSLSFLLLAYSNYLSHAKK.V + Oxidation (M)
								1028.85	3083.54	3083.52	0.0138	1	12	0.26	R.TVYSVSPSNPGSDVAAETAAALAASSMVFRK.V
								916.929	3663.69	3663.67	0.0130	0	6	1.7	K.ATAIPGVVFVQVGDAYSDHNCWERPEDMDTLR.T + Oxidation (M)
3	AAF69828	At5g06870	Polygalacturonase Inhibiting Protein 2	A. thaliana	3278	49	65	457.789	913.564	913.56	0.0040	0	49	0.0016	K.ILALELSR.N
								467.269	932.522	932.518	0.0046	1	26	0.14	K.DDKTTLLK.I
								502.818	1003.62	1003.62	0.0042	1	47	0.003	K.LKNLTFLR.L
								511.781	1021.55	1021.54	0.0037	0	57	0.00012	K.LEYLELSR.N
								518.267	1034.52	1034.51	0.0050	0	63	5.7e-05	K.SLGNIDFNR.I
								520.274	1038.53	1038.53	0.0044	0	47	0.0028	K.LCGHIPTGGK.L
								534.761	1067.51	1067.5	0.0042	0	56	0.00025	K.SLGNPDFYR.I
								539.782	1077.55	1077.55	0.0040	0	53	0.00078	K.TTWSIDLSR.N
								545.801	1089.59	1089.58	0.0046	0	51	0.0012	K.TTWIVDISR.N
								552.316	1102.62	1102.61	0.0034	1	41	0.0033	R.IPKGEYIQR.F
								368.547	1102.62	1102.61	0.0063	1	40	0.015	R.IPKGEYIQR.F
								565.273	1128.53	1128.53	0.0047	0	38	0.0054	R.NMFQFDiSK.V
								573.269	1144.52	1144.52	0.0020	0	45	0.0024	R.NMFQFDiSK.V + Oxidation (M)
								575.829	1149.64	1149.64	0.0037	1	50	0.0007	R.KLEYLELSR.N
								384.222	1149.64	1149.64	0.0039	1	35	0.042	R.KLEYLELSR.N
								609.847	1217.68	1217.68	0.0030	1	56	0.00033	K.KTTWIVDISR.N
								406.901	1217.68	1217.68	0.0050	1	35	0.042	K.KTTWIVDISR.N
								610.339	1218.66	1218.66	0.0028	0	71	6.4e-06	K.LQGDASILFGAK.K
								631.79	1261.57	1261.56	0.0047	0	50	0.00021	K.CLCGAPLPSCK.-
								645.864	1289.71	1289.71	0.0041	0	55	0.00017	R.LSHNQLSGPIPK.S
								430.912	1289.71	1289.71	0.0056	0	44	0.0012	R.LSHNQLSGPIPK.S
								646.292	1290.57	1290.57	0.0029	0	46	0.00078	R.FDSYSFFHNK.C
								431.198	1290.57	1290.57	0.0040	0	35	0.012	R.FDSYSFFHNK.C
								660.811	1319.61	1319.6	0.0039	0	38	0.001	K.CLCGAPLEICK.-
								449.927	1346.76	1346.76	0.0046	1	14	0.53	K.LQGDASILFGAKK.T
								731.409	1460.8	1460.8	0.0043	1	66	2.6e-05	R.NKLQGDASILFGAK.K
								487.942	1460.8	1460.8	0.0058	1	60	2.5e-05	R.NKLQGDASILFGAK.K
								769.401	1536.79	1536.78	0.0050	0	75	2.3e-07	K.LTGPIPESFGTFSGK.V
								550.593	1648.76	1648.75	0.0044	0	29	0.037	K.LQTFDSYSYFHNK.C
								825.386	1648.76	1648.75	0.0047	0	65	5.3e-06	K.LQTFDSYSYFHNK.C
								566.626	1696.86	1696.85	0.0064	1	12	0.45	R.NMFQFDISKVDIPK.T + Oxidation (M)
								890.47	1778.93	1778.92	0.0055	1	57	2.5e-05	R.NKLTGPIPESFGTFSGK.V
								593.983	1778.93	1778.92	0.0063	1	54	5.1e-05	R.NKLTGPIPESFGTFSGK.V
								613.346	1837.02	1837.01	0.0067	0	53	2.9e-05	K.VPSLFLSHNQLSGTIPK.S
								919.516	1837.02	1837.01	0.0069	0	55	3.6e-05	K.VPSLFLSHNQLSGTIPK.S
								924.511	1847.01	1847.14	-0.1309	0	2	2.3	M.TLFLLLSTLLLTTSLAK.D
								1015.56	2029.1	2029.09	0.0110	0	54	0.0003	R.LSWTNLTGPVPEFLSQLK.N
								1015.56	2029.1	2029.09	0.0110	0	47	0.0016	R.LSWTNLTGPIPDFISQLK.N
								693.027	2076.06	2076.05	0.0064	0	22	0.026	K.LTGSIPESFGSFPGTVPDLR.L
								1039.04	2076.06	2076.05	0.0067	0	59	8.9e-06	K.LTGSIPESFGSFPGTVPDLR.L
								773.74	2318.2	2318.19	0.0066	1	23	0.0098	R.NKLTGSIPESFGSFPGTVPDLR.L
								804.728	2411.16	2411.15	0.0073	0	45	0.00029	K.TLNNLDMNHNGITGSIPAEWSK.A
								1206.59	2411.16	2411.15	0.0075	0	81	6.2e-07	K.TLNNLDMNHNGITGSIPAEWSK.A
								810.058	2427.15	2427.15	0.0048	0	47	0.00024	K.TLNNLDMNHNGITGSIPAEWSK.A + Oxidation (M)
								1214.59	2427.16	2427.15	0.0066	0	61	5.9e-05	K.TLNNLDMNHNGITGSIPAEWSK.A + Oxidation (M)
								876.448	2626.32	2626.31	0.0108	0	58	2.9e-05	K.NLEYIDLSFNDLSGSIPSSLSSLR.K
								1314.17	2626.32	2626.31	0.0109	0	99	4.4e-09	K.NLEYIDLSFNDLSGSIPSSLSSLR.K
								903.477	2707.41	2707.4	0.0133	0	58	1.2e-05	K.NLEFLELSFNDLSGSIPSSLSTLPK.I
								1354.71	2707.41	2707.4	0.0138	0	81	1.1e-07	K.NLEFLELSFNDLSGSIPSSLSTLPK.I
6	AAF69828	At5g06870	Polygalacturonase Inhibiting Protein 2	A. thaliana	6667	46	59	457.789	913.564	913.56	0.0040	0	47	0.0026	K.ILALELSR.N
								467.268	932.522	932.518	0.0038	1	27	0.31	K.DDKTTLLK.I
								502.818	1003.62	1003.62	0.0040	1	45	0.0049	K.LKNLTFLR.L
								511.781	1021.55	1021.54	0.0037	0	58	9.8e-05	K.LEYLELSR.N
								518.267	1034.52	1034.51	0.0046	0	49	0.00061	K.SLGNIDFNR.I
								520.273	1038.53	1038.53	0.0036	0	52	0.00093	K.LCGHIPTGGK.L
								534.762	1067.51	1067.5	0.0054	0	57	0.00017	K.SLGNPDFYR.I
								539.782	1077.55	1077.55	0.0034	0	45	0.0052	K.TTWSIDLSR.N
								545.801	1089.59	1089.58	0.0046	0	54	0.00058	K.TTWIVDISR.N
								552.316	1102.62	1102.61	0.0036	1	41	0.003	R.IPKGEYIQR.F
								368.547	1102.62	1102.61	0.0051	1	36	0.037	R.IPKGEYIQR.F
								565.273	1128.53	1128.53	0.0039	0	32	0.079	R.NMFQFDiSK.V
								573.27	1144.53	1144.52	0.0038	0	49	0.0013	R.NMFQFDiSK.V + Oxidation (M)
								384.222	1149.64	1149.64	0.0039	1	33	0.069	R.KLEYLELSR.N
								575.829	1149.64	1149.64	0.0045	1	47	0.00042	R.KLEYLELSR.N
								609.847	1217.68	1217.68	0.0020	1	57	0.00029	K.KTTWIVDISR.N
								406.901	1217.68	1217.68	0.0050	1	38	0.024	K.KTTWIVDISR.N
								610.339	1218.66	1218.66	0.0032	0	67	1.8e-05	K.LQGDASILFGAK.K
								407.229	1218.67	1218.66	0.0055	0	14	1.3	K.LQGDASILFGAK.K
								631.79	1261.57	1261.56	0.0047	0	50	0.00015	K.CLCGAPLPSCK.-
								645.864	1289.71	1289.71	0.0043	0	50	0.00027	R.LSHNQLSGPIPK.S
								430.912	1289.71	1289.71	0.0056	0	63	1.6e-05	R.LSHNQLSGPIPK.S
								646.292	1290.57	1290.57	0.0025	0	47	0.0013	R.FDSYSFFHNK.C
								431.198	1290.57	1290.57	0.0055	0	36	0.012	R.FDSYSFFHNK.C
								660.811	1319.61	1319.6	0.0033	0	38	0.0015	K.CLCGAPLEICK.-
								449.928	1346.76	1346.76	0.0061	1	27	0.14	K.LQGDASILFGAKK.T
								731.409	1460.8	1460.8	0.0039	1	73	6.5e-06	R.NKLQGDASILFGAK.K
								487.942	1460.8	1460.8	0.0061	1	62	2.7e-05	R.NKLQGDASILFGAK.K
								769.403	1536.79	1536.78	0.0086	0	68	6e-07	K.LTGPIPESFGTFSGK.V
								550.594	1648.76	1648.75	0.0071	0	32	0.02	K.LQTFDSYSYFHNK.C
								566.626	1696.86	1696.85	0.0073	1	25	0.028	R.NMFQFDISKVDIPK.T + Oxidation (M)
								890.47	1778.93	1778.92	0.0051	1	62	4.3e-06	R.NKLTGPIPESFGTFSGK.V
								593.983	1778.93	1778.92	0.0063	1	56	0.0002	R.NKLTGPIPESFGTFSGK.V
								919.515	1837.02	1837.01	0.0061	0	59	1.5e-05	K.VPSLFLSHNQLSGTIPK.S
								613.346	1837.02	1837.01	0.0073	0	47	0.0001	K.VPSLFLSHNQLSGTIPK.S
								1015.56	2029.1	2029.09	0.0090	0	61	6.1e-05	R.LSWTNLTGPVPEFLSQLK.N
								1015.56	2029.1	2029.09	0.0090	0	48	0.0013	R.LSWTNLTGPIPDFISQLK.N
								1039.04	2076.06	2076.05	0.0067	0	63	7.7e-06	K.LTGSIPESFGSFPGTVPDLR.L
								693.028	2076.06	2076.05	0.0088	0	22	0.042	K.LTGSIPESFGSFPGTVPDLR.L
								773.74	2318.2	2318.19	0.0063	1	18	0.066	R.NKLTGSIPESFGSFPGTVPDLR.L
								804.728	2411.16	2411.15	0.0070	0	51	0.00019	K.TLNNLDMNHNGITGSIPAEWSK.A
								810.059	2427.16	2427.15	0.0075	0	41	0.00032	K.TLNNLDMNHNGITGSIPAEWSK.A + Oxidation (M)
								1214.59	2427.16	2427.15	0.0106	0	74	1.4e-07	K.TLNNLDMNHNGITGSIPAEWSK.A + Oxidation (M)
								876.448	2626.32	2626.31	0.0099	0	47	0.0001	K.NLEYIDLSFNDLSGSIPSSLSSLR.K
								1314.17	2626.32	2626.31	0.0109	0	121	4.9e-11	K.NLEYIDLSFNDLSGSIPSSLSSLR.K
								919.147	2754.42	2754.41	0.0113	1	57	2.1e-05	K.NLEYIDLSFNDLSGSIPSSLSSLRK.L

## Sheet: Supp Table IV Met
Title: The jasmonate receptor COI1 affects growth, metabolites production and cell wall protein composition in Arabidopsis
Moritz Bömer#,1,4, Jose’ A. O’Brien#,2, Imma Perez-Salamo#,1, Jovaras Krasauskas1, Paul Finch1, Andrea Briones1,6, Arsalan Daudi1,5, Puneet Souda2, Tjir-Li Tsui1, Julian P. Whitelegge3, G. Paul Bolwell1, Alessandra Devoto1,*
Supplemental Table IV. Metabolites identified in 2 days old Ler and COV1 cell cultures following 50 µM MeJA treatments for 24h analysed using GC-MS.
RT/min	Compound	Ler	COV1	COV1/Ler		Ler				COV1
		UN	UN	Fold	P	MOCK	MeJA	Fold	P	MOCK	MeJA	Fold	P	Comment
8.22	alanine NTMS,OTMS	1.33 ± 0.145	2.48 ± 0.841	1.86065	0.439022	2.76 ± 0.164	3.74 ± 0.125	1.35461	0.601801	1.41 ± 0.142	3.75 ± 0.562	2.65833	0.0125946
8.55	UNKNOWN	6.44 ± 0.552	10.09 ± 2.24	1.56685	0.293645	5.81 ± 0.307	4.79 ± 0.327	0.823957	0.988796	8.74 ± 1.113	6.63 ± 1.287	0.75932	0.804296
9.7	UNKNOWN	0.4 ± 0.08	1.64 ± 0.526	4.06559	0.0164242	0.56 ± 0.107	0.37 ± 0.028	0.668948	0.992738	0.81 ± 0.179	0.64 ± 0.07	0.792433	0.995428
11	β-alanine triTMS	0.18 ± 0.069	1.97 ± 0.773	10.8933	0.0174651	0.32 ± 0.041	0.25 ± 0.013	0.805207	0.999994	0.66 ± 0.203	0.95 ± 0.24	1.44336	0.989571
11.38	serine di-OTMS	1.21 ± 0.159	2.5 ± 0.935	2.05773	0.419456	2.5 ± 0.146	3.71 ± 0.075	1.4878	0.475853	1.61 ± 0.238	3.84 ± 0.594	2.38755	0.0359322
11.54	ethanolamine triTMS	6.64 ± 0.62	10.14 ± 2.269	1.52646	0.305897	6.42 ± 0.34	5.07 ± 0.272	0.789092	0.957151	8.55 ± 1.029	6.74 ± 1.068	0.788661	0.870345
11.6	phosphoric acid triTMS	37.65 ± 2.817	78.05 ± 22.595	2.07304	0.0686698	40.36 ± 2.386	39.71 ± 0.537	0.983887	1	55.19 ± 2.159	42.42 ± 3.051	0.768686	0.926788
12.3	glycine triTMS	1.11 ± 0.131	1.22 ± 0.405	1.10505	0.999591	1.4 ± 0.114	1.6 ± 0.083	1.13726	0.995418	0.68 ± 0.058	1.85 ± 0.486	2.73588	0.0630376
12.5	succinic acid diTMS	2.29 ± 0.086	2.09 ± 0.541	0.913835	0.998052	2.81 ± 0.079	6.15 ± 0.243	2.18738	1.7e-05	1.04 ± 0.075	3.1 ± 0.54	2.99165	0.0039991
12.8	glyceric acid triTMS	0.51 ± 0.1	1.58 ± 0.514	3.12089	0.0514929	0.62 ± 0.099	0.8 ± 0.042	1.29836	0.993627	0.73 ± 0.095	1.5 ± 0.23	2.04709	0.263866
13.24	fumaric acid diTMS	7.15 ± 0.665	5.8 ± 1.164	0.811028	0.692842	7.75 ± 0.419	8.21 ± 0.482	1.059	0.995777	2.97 ± 0.127	4.18 ± 0.59	1.40871	0.77645
13.6	erythrono-1,4-lactone diTMS	0.42 ± 0.032	2.81 ± 0.835	6.67293	0.00456276	0.71 ± 0.252	1.06 ± 0.144	1.50198	0.985822	1.39 ± 0.15	1.55 ± 0.322	1.11556	0.999665
14.6	aspartic acid diTMS	1.74 ± 0.322	2.68 ± 0.917	1.54062	0.683969	1.94 ± 0.2	1.81 ± 0.156	0.935906	0.999954	1.25 ± 0.322	1.21 ± 0.327	0.972347	1
15.2	UNKNOWN	0.92 ± 0.103	1.81 ± 0.378	1.95847	0.0707088	1 ± 0.196	0.6 ± 0.091	0.596851	0.741651	1.27 ± 0.137	1.03 ± 0.205	0.810798	0.96056
15.8	malic acid triTMS	25.35 ± 1.172	25.81 ± 5.812	1.01839	0.999996	35.1 ± 1.791	36.32 ± 1.647	1.03459	0.999576	17.39 ± 0.394	20.45 ± 2.481	1.17554	0.969512
16.55	4-aminobutanoic acid triTMS	7.42 ± 0.454	12.4 ± 3.619	1.67229	0.264015	7.22 ± 0.644	6.87 ± 0.401	0.952589	0.999985	7.26 ± 0.406	7.85 ± 0.832	1.08151	0.999781
16.63	2-ketoglutaric acid diTMS	2.38 ± 0.552	5.77 ± 2.264	2.42493	0.380076	4.1 ± 0.565	4.12 ± 0.186	1.00582	1	5.52 ± 0.407	7.52 ± 1.635	1.3631	0.83937
17.1	erythronic acid tetraTMS	8.11 ± 1.022	26.02 ± 7.902	3.20995	0.0172109	10.04 ± 1.305	8.28 ± 0.385	0.825162	0.999027	14.23 ± 1.03	14.39 ± 1.957	1.01158	1
17.6	pentose Meoxime per TMS	0.27 ± 0.096	2.31 ± 0.844	8.66239	0.0483296	1.69 ± 0.566	1.62 ± 0.126	0.960715	0.999998	1.03 ± 0.122	1.18 ± 0.399	1.14399	0.99989
18.1	glutamic acid triTMS	1.22 ± 0.401	6.93 ± 3.092	5.67597	0.0662561	0.89 ± 0.117	1.26 ± 0.28	1.41128	0.999953	1.96 ± 0.443	2.7 ± 0.791	1.38009	0.998523
18.72	pentose MeOX tetraTMS	0.82 ± 0.072	1.55 ± 0.416	1.8865	0.937748	1.27 ± 0.207	1.04 ± 0.047	0.816039	0.999654	0.95 ± 0.104	2.53 ± 1.293	2.65098	0.392805
20.05	putrescine tetraTMS	1.34 ± 0.131	3.93 ± 1.156	2.94128	0.0341395	1.79 ± 0.374	1.47 ± 0.356	0.822711	0.998216	2.34 ± 0.294	2.4 ± 0.277	1.02469	1
20.3	2-ketogluconic acid pentaTMS	5.59 ± 0.68	19.55 ± 9.823	3.49552	0.2457	6.81 ± 1.099	7.03 ± 0.553	1.03308	1	10.18 ± 3.067	7.59 ± 1.743	0.745165	0.997882
20.46	glycerol-3-phosphate tetraTMS	5.98 ± 0.279	9.85 ± 2.408	1.64722	0.123266	6.32 ± 0.413	5.07 ± 0.11	0.803043	0.949325	6.61 ± 0.119	4.87 ± 0.283	0.736009	0.822284
20.6	monosaccharide penta TMS	1.44 ± 0.083	3.23 ± 0.689	2.24287	0.0108875	1.6 ± 0.188	1.44 ± 0.071	0.903833	0.999329	2.17 ± 0.059	1.94 ± 0.319	0.89684	0.995961
20.7	glutamine tri TMS	5.59 ± 0.68	19.55 ± 9.823	3.49552	0.2457	6.81 ± 1.099	7.03 ± 0.553	1.03308	1	10.18 ± 3.067	7.59 ± 1.743	0.745165	0.997882
21.1	fructofuranose pentaTMS	123.71 ± 7.531	126.76 ± 36.604	1.02465	0.999994	131.08 ± 4.375	166.96 ± 8.175	1.2737	0.665032	71.33 ± 1.724	131.36 ± 14.732	1.84159	0.169944
21.41	citric acid tetraTMS	57.83 ± 3.284	85.32 ± 21.861	1.47533	0.526786	55.22 ± 1.885	58.88 ± 3.758	1.06635	0.999891	40.37 ± 10.242	40.26 ± 11.836	0.997203	1
21.9	myristic acid TMS	5.34 ± 0.375	4.01 ± 0.613	0.751719	0.815586	3.88 ± 0.679	6.11 ± 0.965	1.57657	0.340455	3.26 ± 0.43	3.08 ± 1.172	0.944732	0.999978
22.23	fructose MeOX, pentaTMS 1	123.71 ± 7.531	126.76 ± 36.604	1.02465	0.999994	131.08 ± 4.375	166.96 ± 8.175	1.2737	0.665032	71.33 ± 1.724	131.36 ± 14.732	1.84159	0.169944
22.38	fructose MeOX, pentaTMS 2	123.71 ± 7.531	126.76 ± 36.604	1.02465	0.999994	131.08 ± 4.375	166.96 ± 8.175	1.2737	0.665032	71.33 ± 1.724	131.36 ± 14.732	1.84159	0.169944
22.62	glucose MeOx pentaTMS 1	119.38 ± 5.558	230.63 ± 52.398	1.93187	0.0225811	114.84 ± 5.217	161.81 ± 7.307	1.40902	0.663955	154.07 ± 5.796	210.77 ± 4.559	1.36808	0.478099	COMBINED
22.85	glucose MeOx, pentaTMS 2	119.38 ± 5.558	230.63 ± 52.398	1.93187	0.0225811	114.84 ± 5.217	161.81 ± 7.307	1.40902	0.663955	154.07 ± 5.796	210.77 ± 4.559	1.36808	0.478099	COMBINED
23.1	glucose pentaTMS	119.38 ± 5.558	230.63 ± 52.398	1.93187	0.0225811	114.84 ± 5.217	161.81 ± 7.307	1.40902	0.663955	154.07 ± 5.796	210.77 ± 4.559	1.36808	0.478099	COMBINED
23.4	monosaccharide perTMS	1.4 ± 0.373	4.27 ± 1.022	3.05321	0.139925	1.66 ± 0.323	3.46 ± 0.767	2.08078	0.581071	1.94 ± 0.567	4.78 ± 1.169	2.45662	0.148419
23.7	glucose pentaTMS	119.38 ± 5.558	230.63 ± 52.398	1.93187	0.0225811	114.84 ± 5.217	161.81 ± 7.307	1.40902	0.663955	154.07 ± 5.796	210.77 ± 4.559	1.36808	0.478099	COMBINED
23.9	gluconic acid, hexaTMS	1.04 ± 0.216	3.56 ± 0.897	3.44043	0.0215922	1.16 ± 0.107	0.82 ± 0.186	0.701175	0.995736	1.85 ± 0.189	2.55 ± 0.742	1.37759	0.913501
24.44	monosaccharide perTMS	1.51 ± 0.436	4.35 ± 1.446	2.87572	0.849581	1.7 ± 0.365	2.76 ± 0.289	1.61865	0.997783	1.67 ± 0.419	7.31 ± 3.908	4.37809	0.241443
24.82	palmitic acid TMS	32.62 ± 5.213	37.92 ± 9.265	1.16239	0.974858	27.42 ± 2.78	20.13 ± 1.909	0.733977	0.908243	29.58 ± 2.686	22.42 ± 4.957	0.75786	0.914375
25.314	myo-inositol hexaTMS	36.74 ± 3.011	79.97 ± 20.922	2.17666	0.0264039	36.82 ± 2.204	35.47 ± 1.312	0.963527	0.999998	46.52 ± 1.355	31.18 ± 1.944	0.670184	0.811698
25.85	monosaccharide MeOxime per TMS	0.97 ± 0.474	1.62 ± 0.627	1.67779	0.761533	0 ± 0	0.18 ± 0.184	N/A	0.998861	0.77 ± 0.167	1.09 ± 0.201	1.40592	0.986131
25.95	sedoheptulose MeOx hexaTMS	0.08 ± 0.077	2.39 ± 0.879	30.8394	0.00617964	0 ± 0	0.1 ± 0.1	N/A	0.999968	1.18 ± 0.24	1.51 ± 0.259	1.27683	0.990332
26.14	UNKNOWN	1.94 ± 0.346	2.11 ± 0.533	1.08685	0.998841	1.65 ± 0.124	1.21 ± 0.125	0.732683	0.916919	1.63 ± 0.046	1.03 ± 0.409	0.632901	0.763942
26.3	UNKNOWN	1.47 ± 0.262	1.8 ± 0.492	1.22389	0.961241	1.6 ± 0.206	1.02 ± 0.199	0.640359	0.715881	1.36 ± 0.24	1.05 ± 0.203	0.776348	0.97251
26.7	glycerol phosphate tetraTMS	1.67 ± 0.271	2.94 ± 0.846	1.75688	0.40075	2.37 ± 0.399	1.93 ± 0.17	0.814226	0.981768	2.1 ± 0.235	1.99 ± 0.469	0.948632	0.999979
27.483	stearic acid TMS	57.44 ± 10.494	61.2 ± 16.414	1.06541	0.99963	47.47 ± 4.338	35.48 ± 3.192	0.747361	0.92812	48.55 ± 2.787	36.2 ± 7.962	0.745729	0.919679
27.7	saccharide MeOxTMS	1.92 ± 0.133	3.72 ± 0.914	1.93745	0.079298	1.95 ± 0.35	2.05 ± 0.28	1.05268	0.999978	2.7 ± 0.133	2.43 ± 0.223	0.899043	0.997398
28.113	fructose-6-phosphate MeOx, hexaTMS	4.82 ± 0.965	7.8 ± 2.203	1.62051	0.473005	5.58 ± 0.7	6.31 ± 0.463	1.13117	0.997326	4.49 ± 0.535	6.03 ± 1.108	1.34342	0.929368
28.217	2-O-Glycerol-α-D-galactopyranoside hexaTMS	3.75 ± 0.4	3.19 ± 1.732	0.850694	0.999934	4.01 ± 0.187	4.86 ± 0.132	1.2135	0.999471	2.19 ± 0.397	7.07 ± 4.256	3.2312	0.47619
28.269	glucose-6-phospate MeOX hexaTMS 1	14.01 ± 2.298	24 ± 6.646	1.71368	0.296761	17.87 ± 2.391	17.36 ± 1.2	0.971324	0.999997	13.7 ± 1.701	15.35 ± 1.993	1.1207	0.999067
28.496	glucose-6-phospate MeOX hexaTMS 2	2.83 ± 0.564	4.32 ± 1.161	1.52774	0.573509	4.31 ± 0.429	4.14 ± 0.545	0.960855	0.999962	2.94 ± 0.196	3.18 ± 0.498	1.08184	0.999778
28.962	glucuronic acid pentaTMS	4.73 ± 0.467	9.21 ± 3.633	1.94698	0.420347	2.98 ± 1.056	2.04 ± 0.708	0.686013	0.998418	6.83 ± 0.871	4.61 ± 0.704	0.675204	0.926943
29.261	callitrisic acid TMS	11 ± 2.679	8.69 ± 3.628	0.790224	0.98725	9.82 ± 2.309	6.75 ± 1.767	0.687361	0.95644	11.24 ± 3.25	5.4 ± 1.012	0.480866	0.614667
29.417	myo-Inositol monophosphate heptaTMS	7.95 ± 1.131	14.33 ± 3.162	1.80147	0.0748325	7.49 ± 0.501	5.14 ± 0.301	0.686514	0.87719	12.06 ± 1.295	6.79 ± 0.716	0.56273	0.188624
29.9	eicosanoic acid TMS	2.95 ± 0.727	3.12 ± 0.643	1.05862	0.999856	2.38 ± 0.222	1.87 ± 0.122	0.787084	0.977128	3.06 ± 0.549	2.03 ± 0.433	0.662817	0.690278
30	UNKNOWN	1 ± 0.636	2.41 ± 0.713	2.40561	0.410037	0.94 ± 0.589	0.37 ± 0.258	0.397533	0.96736	2 ± 0.377	1.36 ± 0.335	0.677027	0.943702
30.4	disaccharide octaTMS	1.48 ± 0.169	2.18 ± 0.726	1.46863	0.727136	1.59 ± 0.122	1.47 ± 0.187	0.927205	0.99989	1.91 ± 0.366	1.48 ± 0.053	0.774104	0.949779
31.5	monopalmitin diTMS	1.4 ± 0.205	3.47 ± 1.221	2.48423	0.237783	1.67 ± 0.411	1.46 ± 0.613	0.872221	0.999873	1.78 ± 0.377	1.19 ± 0.424	0.671367	0.984904
32	sucrose octaTMS	283.58 ± 12.829	402.34 ± 129.719	1.41877	0.640963	277.27 ± 13.952	231.3 ± 11.139	0.834184	0.989787	264.18 ± 3.764	187.04 ± 19.171	0.708008	0.910468
33.15	trehalose octaTMS	13.13 ± 0.873	21.23 ± 6.89	1.61711	0.53415	10.74 ± 3.295	11.49 ± 0.429	1.06993	0.999983	13.63 ± 0.719	13.37 ± 2.539	0.981299	1
35.15	galactinol nona TMS	1.09 ± 0.596	2.9 ± 0.552	2.65285	0.122641	1.06 ± 0.406	1.37 ± 0.323	1.29379	0.996748	2.48 ± 0.268	2.25 ± 0.579	0.905176	0.999147
35.75	disaccharide per TMS	2.28 ± 0.517	9.53 ± 2.845	4.1895	0.0130926	2.69 ± 0.493	2.19 ± 0.262	0.814306	0.999795	5.63 ± 0.467	5.36 ± 1.365	0.952234	0.99999
36.4	UNKNOWN	0.18 ± 0.177	1.28 ± 0.448	7.1919	0.103654	0.33 ± 0.172	0.17 ± 0.089	0.507296	0.998226	0.91 ± 0.206	0.94 ± 0.389	1.02828	1
36.929	oligosaccharide octaTMS	9.88 ± 1.191	18.29 ± 6.249	1.85034	0.335948	11.98 ± 0.729	11.69 ± 0.462	0.975835	1	11.31 ± 1.322	11.98 ± 2.376	1.05897	0.999979
37.346	UNKNOWN	33.99 ± 8.121	38.75 ± 9.932	1.14019	0.992661	26.89 ± 2.238	19.79 ± 1.571	0.735922	0.957915	34.41 ± 3.088	28.73 ± 6.17	0.835134	0.983898
39.07	β-sitosterol TMS	2.8 ± 0.27	3.98 ± 0.977	1.42275	0.626127	2.28 ± 0.268	1.67 ± 0.112	0.729949	0.96019	3.51 ± 0.617	1.99 ± 0.455	0.567473	0.371075
39.216	sterol TMS	2.34 ± 0.275	5.13 ± 1.439	2.19338	0.130523	2.46 ± 0.195	2.15 ± 0.016	0.873629	0.999632	4.3 ± 0.681	3.36 ± 0.794	0.78098	0.941121
39.426	oligosaccharide per TMS	4.87 ± 0.545	8.8 ± 2.706	1.80622	0.740209	6.3 ± 0.513	9.05 ± 0.446	1.43549	0.924215	5.54 ± 0.834	13.89 ± 3.957	2.50696	0.0816032
Differences in relative mean abundances ± SE, fold changes and p values are presented.
COMBINED refers to the summation of individual peaks for glucose to give a single figure which appears in Table 2 and Figure 6B.
